# Supplementary material for: Functional Specificity of Sex Pheromone Receptors in the Cotton Bollworm Helicoverpa armigera
Source: PLoS One. 2013 Apr 15;8(4):e62094. doi: 10.1371/journal.pone.0062094 (PMC3626661; doi:10.1371/journal.pone.0062094)
Supplement: Material S1 — Primers for gene clone and qRT-PCR expression analyses of HarmPRs. (XLSX) [file pone.0062094.s001.xlsx]

## Sheet: Sheet1
Name	Sequence (5' to 3')
Gene clone
OR2-FullF	CACCATGATGACCAAGGTGAAGGCCCAG
OR2-FullR	TTACTTGAGCTGTATCAATACCATG
OR6-5RACER	TTTTCTGCAACCTCGACCAATTCCTC
OR6-3RACEF	AGCGTGCCATGGGAGTGCATGGAC
OR6-FullF	CACCATGAGCTTTAGAAAATTTCTTTTCG
OR6-FullR	TCACATACTGCGTAGGAAGGTG
OR11-FullF	CACCATGCATCTTGCAGGCAATGCTG
OR11-FullR	TTAAAACGTGCGTAGAAAAGCGAAG
OR13-FullF	CACCATGAAAATTCTATCAGACGGTTCTG
OR13-FullR	TCACTGTTCTTCTTCTGCAACTGT
OR14-5RACER	GAGTCCTTCTTTTGGTTCTTTCGGC
OR14-FullF	CACCATGGGAGGCATACGTGACTTTA
OR14-FullR	TCACTTACTGCGTAGAAAGGTGAA
OR15-5RACER	CAAATGTCCCAGTTCATAGAAAGTC
OR15-FullF	CACCATGACTGGTTTTTGTGACTTTATC
OR15-FullR	TTACTTGCTGCGTAGAAAAGCGAAG
OR16-FullF	CACCATGGGACTTCGTCAATTTCTTTTCG
OR16-FullR	TTACAAACTCCTTAGAAACGTGAAG
qRT-PCR
ActinRTF	GCCAACAGGGAGAAGATGA
ActinRTR	ACCAGAGGCGTACAGAGA
OR6RTF	TTAACGGCCCTGCAGATTAC
OR6RTR	CCGTGAAGCTAGCACTTTCG
OR11RTF	AGCGTTTTGCTGTTCATAGCT
OR11RTR	AAGCAAATCTTCCAGCACTG
OR13RTF	TGGAGTGCTGTCTTCTTTCG
OR13RTR	GTGTGTCTTGTAAGCATATTCGG
OR14RTF	GGTGCTTCATAACGACTATTGG
OR14RTR	CCAGCAAAGCGTTGTTACTCT
OR15RTF	CGCCACTTATTAACCGTCATTAC
OR15RTR	CGCCAAAGAAACTCGTAACAC
OR16RTF	GTCCAGAGTTGCTACGCTAACT
OR16RTR	CTTGCTTAGACCGATCCTTGT
